# Supplementary material for: Circ-ERC2 Is Involved in Melatonin Synthesis by Regulating the miR-125a-5p/MAT2A Axis
Source: Int J Mol Sci. 2022 Dec 7;23(24):15477. doi: 10.3390/ijms232415477 (PMC9778726; doi:10.3390/ijms232415477)
Supplement: Supplementary file 1 [file ijms-23-15477-s001.zip]

Archive with 2 entries (2 files):
- ijms-2043966 supplementary Figure.pdf
- ijms-2043966-supplementary Table.xlsx
