# Supplementary material for: Circ-ERC2 Is Involved in Melatonin Synthesis by Regulating the miR-125a-5p/MAT2A Axis
Source: Int J Mol Sci. 2022 Dec 7;23(24):15477. doi: 10.3390/ijms232415477 (PMC9778726; doi:10.3390/ijms232415477)
Supplement: Supplementary file 1 [file ijms-23-15477-s001.zip › ijms-2043966-supplementary Table.xlsx]

## Sheet: Table S1
Table S1. All primers
Primer name	Primer sequence
GAPDH-F	TGGTGAAGGTCGGTGTGAACGGAT
GAPDH-R	TCCATGGTGGTGAAGACGCCAGTA
AANAT-F	TGCTGTGGCGATACCTTCACCA
AANAT-R	CAGCTCAGTGAAGGTGAGAGAT
Tph1-F	CAGAAACCTTCCTCTGCTCTCA
Tph1-R	CAGGACGGATGGAAAACCCT
ASMT-F	GCAAGACCCAGTGTGAGGTT
ASMT-R	CAGTAGTGCACCACCTGGC
Mat2a-F	AGCTGCCATTGATTACCAGAAAG
Mat2a-R	CCTGATCTCCTGCACCAATG
U6-F	GCTTCGGCAGCACATATACTAAAAT
U6-R	CGCTTCACGAATTTGCGTGTCAT
miR-125a-5p-F	ACACTCCAGCTGGGTCCCTGAGACCCTTTAACCT
miUR	CTCAAGTGTCGTGGAGTCGGCAA
U6 RT	CGCTTCACGAATTTGCGTGTCAT
miR-125a-5p RT	CTCAACTGGTGTCGTGGAGTCGGCAATTCAGTTGAGTCACAG
circ-ERC2-F	GTGCTTTGGACCCTACACCA
circ-ERC2-R	TGCTACTGAGGTCGGTTCAAG
Divergent primer-F	GTGCTTTGGACCCTACACCA
Divergent primer-R	TGCTACTGAGGTCGGTTCAAG
Convergent primer-F	TGATGGTCGTTTAGATAAGGAACT
Convergent primer-R	CTGCTCCAGCTTCCAAAGGA
circ-ERC2-AF	CATGAATGCCATGTGTCTAAGAACG
circ-ERC2-AR	ACAACATCGCCTACTGCTCC
circ-ERC2-BF	TGCATTTCTCATGGTTGATCGG
circ-ERC2-BR	ATGTATCAAGCAAGCTCGTCTA
circ-ERC2 probe	AATTAACTGCTGGAAAAGAGCTGAGTGAGCTCATAGGCTC

## Sheet: Table S2
Table S2. All miRNAs target to Mat2a
Software	a_Gene_ID	MiRBase ID
Targetscan	Mat2a|ENSRNOT00000084782	rno-miR-10a-5p
Targetscan	Mat2a|ENSRNOT00000084782	rno-miR-10b-5p
Targetscan	Mat2a|ENSRNOT00000084782	rno-miR-125a-5p
Targetscan	Mat2a|ENSRNOT00000084782	rno-miR-125b-5p
Targetscan	Mat2a|ENSRNOT00000084782	rno-miR-351-5p
Targetscan	Mat2a|ENSRNOT00000084782	rno-miR-129-1-3p
Targetscan	Mat2a|ENSRNOT00000084782	rno-miR-129-2-3p
Targetscan	Mat2a|ENSRNOT00000084782	rno-miR-146a-5p
Targetscan	Mat2a|ENSRNOT00000084782	rno-miR-146b-5p
Targetscan	Mat2a|ENSRNOT00000084782	rno-miR-185-5p
Targetscan	Mat2a|ENSRNOT00000084782	rno-miR-186-5p
Targetscan	Mat2a|ENSRNOT00000084782	rno-miR-221-3p
Targetscan	Mat2a|ENSRNOT00000084782	rno-miR-222-3p
Targetscan	Mat2a|ENSRNOT00000084782	rno-miR-30a-5p
Targetscan	Mat2a|ENSRNOT00000084782	rno-miR-30b-5p
Targetscan	Mat2a|ENSRNOT00000084782	rno-miR-30c-5p
Targetscan	Mat2a|ENSRNOT00000084782	rno-miR-30d-5p
Targetscan	Mat2a|ENSRNOT00000084782	rno-miR-30e-5p
Targetscan	Mat2a|ENSRNOT00000084782	rno-miR-384-5p
Targetscan	Mat2a|ENSRNOT00000084782	rno-miR-320-3p
Targetscan	Mat2a|ENSRNOT00000084782	rno-miR-423-5p
Targetscan	Mat2a|ENSRNOT00000084782	rno-miR-3573-5p
Targetscan	Mat2a|ENSRNOT00000084782	rno-miR-455-3p
Targetscan	Mat2a|ENSRNOT00000084782	rno-miR-466c-5p
Targetscan	Mat2a|ENSRNOT00000084782	rno-miR-494-3p
Targetscan	Mat2a|ENSRNOT00000084782	rno-miR-96-5p
miRanda	Mat2a|ENSRNOT00000084782	rno-miR-191a-5p
miRanda	Mat2a|ENSRNOT00000084782	rno-miR-129-2-3p
miRanda	Mat2a|ENSRNOT00000084782	rno-miR-125b-1-3p
miRanda	Mat2a|ENSRNOT00000084782	rno-miR-362-5p
miRanda	Mat2a|ENSRNOT00000084782	rno-miR-125a-5p
miRanda	Mat2a|ENSRNOT00000084782	rno-miR-320-3p
miRanda	Mat2a|ENSRNOT00000084782	rno-miR-145-5p
miRanda	Mat2a|ENSRNOT00000084782	rno-miR-185-5p
miRanda	Mat2a|ENSRNOT00000084782	rno-miR-351-5p
miRanda	Mat2a|ENSRNOT00000084782	rno-miR-103-3p
miRanda	Mat2a|ENSRNOT00000084782	rno-let-7i-5p
miRanda	Mat2a|ENSRNOT00000084782	rno-miR-423-5p
RNAhybrid	Mat2a|ENSRNOT00000084782	rno-miR-376c-3p
RNAhybrid	Mat2a|ENSRNOT00000084782	rno-miR-342-3p
RNAhybrid	Mat2a|ENSRNOT00000084782	rno-miR-191a-5p
RNAhybrid	Mat2a|ENSRNOT00000084782	rno-miR-129-1-3p
RNAhybrid	Mat2a|ENSRNOT00000084782	rno-miR-129-2-3p
RNAhybrid	Mat2a|ENSRNOT00000084782	rno-miR-125b-1-3p
RNAhybrid	Mat2a|ENSRNOT00000084782	rno-miR-365-3p
RNAhybrid	Mat2a|ENSRNOT00000084782	rno-miR-494-3p
RNAhybrid	Mat2a|ENSRNOT00000084782	rno-miR-451-5p
RNAhybrid	Mat2a|ENSRNOT00000084782	rno-miR-10b-5p
RNAhybrid	Mat2a|ENSRNOT00000084782	rno-miR-140-5p
RNAhybrid	Mat2a|ENSRNOT00000084782	rno-miR-7a-5p
RNAhybrid	Mat2a|ENSRNOT00000084782	rno-miR-362-5p
RNAhybrid	Mat2a|ENSRNOT00000084782	rno-miR-125a-5p
RNAhybrid	Mat2a|ENSRNOT00000084782	rno-miR-320-3p
RNAhybrid	Mat2a|ENSRNOT00000084782	rno-miR-200c-3p
RNAhybrid	Mat2a|ENSRNOT00000084782	rno-miR-145-5p
RNAhybrid	Mat2a|ENSRNOT00000084782	rno-miR-29c-5p
RNAhybrid	Mat2a|ENSRNOT00000084782	rno-miR-96-5p
RNAhybrid	Mat2a|ENSRNOT00000084782	rno-miR-186-5p
RNAhybrid	Mat2a|ENSRNOT00000084782	rno-miR-10a-5p
RNAhybrid	Mat2a|ENSRNOT00000084782	rno-miR-146a-5p
RNAhybrid	Mat2a|ENSRNOT00000084782	rno-let-7f-5p
RNAhybrid	Mat2a|ENSRNOT00000084782	rno-miR-185-5p
RNAhybrid	Mat2a|ENSRNOT00000084782	rno-miR-222-3p
RNAhybrid	Mat2a|ENSRNOT00000084782	rno-miR-351-5p
RNAhybrid	Mat2a|ENSRNOT00000084782	rno-miR-103-3p
RNAhybrid	Mat2a|ENSRNOT00000084782	rno-let-7i-5p
RNAhybrid	Mat2a|ENSRNOT00000084782	rno-miR-455-3p
RNAhybrid	Mat2a|ENSRNOT00000084782	rno-miR-30c-5p
RNAhybrid	Mat2a|ENSRNOT00000084782	rno-miR-466c-5p
RNAhybrid	Mat2a|ENSRNOT00000084782	rno-miR-423-5p

## Sheet: Table S3
Table S3.All circRNAs target to miR-125a-5p
Software	a_Gene_ID	MiRBase ID
Targetscan	19:56720223|56721427	rno-miR-125a-5p
Targetscan	5:156454276|156463365	rno-miR-125a-5p
miRanda	5:167516581|167615430	rno-miR-125a-5p
miRanda	5:81963969|81964353	rno-miR-125a-5p
miRanda	13:106859710|106862333	rno-miR-125a-5p
miRanda	19:56720223|56721427	rno-miR-125a-5p
miRanda	16:3060713|3064512	rno-miR-125a-5p
RNAhybrid	5:81963969|81964353	rno-miR-125a-5p
RNAhybrid	13:106859710|106862333	rno-miR-125a-5p
RNAhybrid	19:56720223|56721427	rno-miR-125a-5p
RNAhybrid	14:36341464|36341713	rno-miR-125a-5p
RNAhybrid	5:167516581|167615430	rno-miR-125a-5p
RNAhybrid	12:29985632|29988732	rno-miR-125a-5p
RNAhybrid	16:3060713|3064512	rno-miR-125a-5p
RNAhybrid	5:156454276|156463365	rno-miR-125a-5p
RNAhybrid	1:244630341|244664389	rno-miR-125a-5p
RNAhybrid	3:10659684|10663946	rno-miR-125a-5p
circ-ERC2：16:3060713|3064512
